# Supplementary material for: The Impact of COVID-19 on the Insurance Industry
Source: Int J Environ Res Public Health. 2020 Aug 10;17(16):5766. doi: 10.3390/ijerph17165766 (PMC7459729; doi:10.3390/ijerph17165766)
Supplement: Supplementary file 1 [file ijerph-17-05766-s001.zip]

Archive with 1 entries (1 files):
- ijerph-859300-SI.rar
